# Supplementary material for: Virtual Screening of Alkaloid and Terpenoid Inhibitors of SMT Expressed in Naegleria sp
Source: Molecules. 2022 Sep 5;27(17):5727. doi: 10.3390/molecules27175727 (PMC9457665; doi:10.3390/molecules27175727)
Supplement: Supplementary file 1 [file molecules-27-05727-s001.zip]

Archive with 1 entries (1 files):
- molecules-1817698-supplementary.pdf
